# Supplementary material for: Transcriptomic Response of White Lupin Roots to Short-Term Sucrose Treatment
Source: Plants (Basel). 2025 Jan 26;14(3):381. doi: 10.3390/plants14030381 (PMC11821248; doi:10.3390/plants14030381)
Supplement: Supplementary file 1 [file plants-14-00381-s001.zip]

Archive with 4 entries (3 files):
- plants-3441455-supplementary/
- plants-3441455-supplementary/Table_S1_raw_data_figure2.csv
- plants-3441455-supplementary/Table_S2_raw_data_figure3.xlsx
- plants-3441455-supplementary/Table_S3_raw_data_figure4.csv
