# Supplementary material for: Transcriptomic Response of White Lupin Roots to Short-Term Sucrose Treatment
Source: Plants (Basel). 2025 Jan 26;14(3):381. doi: 10.3390/plants14030381 (PMC11821248; doi:10.3390/plants14030381)
Supplement: Supplementary file 1 [file plants-14-00381-s001.zip › plants-3441455-supplementary/Table_S1_raw_data_figure2.csv]

	0	0	0	20	20	20	40	40	40	80	80	80
Vacuolar protein sorting-associated protein, Lalb_Chr13g0298831	0	0	0	0.47837	0.812006	0.437861	0	0	0.843775	0.554081	0	0.765129
DnaJ domain-containing protein, Lalb_Chr10g0107591	0	0	0	2.053373	0.857413	0.772888	0	0.359908	0.808698	1.306133	1.019878	0.534324
Glutamate--tRNA ligase , Lalb_Chr21g0309971	0	0	0	0.550052	0.636612	0.318185	0	0.381873	0.53401	0	0.355137	0.39016
Uncharacterized protein, Lalb_Chr09g0333131	0	0	0	2.208265	0.657379	2.10481	0	0	0	0	1.072954	1.082659
Uncharacterized protein, Lalb_Chr03g0039651	0	0	0	0.471855	0.501953	0.183613	0.248298	0	0	0.207737	0.195875	0.247606
SOSEKI DIX-like domain-containing protein, Lalb_Chr01g0004581	0.00847	0.025043	0	1.993617	4.443446	2.126257	4.854781	2.919374	4.606903	6.106309	5.330198	5.039299
Uncharacterized protein, Lalb_Chr04g0250831	0	0	0	0.142309	0.364959	0.158218	0	0	0.218478	0.089052	0.202113	0.210584
Transcription factor bZIP family, Lalb_Chr02g0158621	0.024644	0	0	1.329787	0.538253	0.820944	0	0.174043	0.136965	0.030463	0.036841	0.331521
Filament-like plant protein, Lalb_Chr12g0202911	0	0.014123	0	0.509781	1.004682	0.699338	0	0	0.038869	0.181061	0.763223	1.62685
Annexin, Lalb_Chr24g0398271	0	0	0	0.463367	0.82699	0.207053	0.147767	0.313794	0.073188	0.205938	0.048113	0.248665
Galactose-binding domain-containing protein, Lalb_Chr05g0228641	0	0	0	0.659729	0.31065	0.423936	0.202431	0.131041	0.078636	0	0	0.127448
Transcription factor MADS-type1 family, Lalb_Chr11g0073241	0	0	0	0.13926	0.126101	0.185499	0.222649	0.065254	0	0.030108	0.096194	0.178966
Alpha-glucosidase, Lalb_Chr09g0325191	0.200093	0.295503	0.087786	9.539829	21.675621	11.395689	17.621769	0.24773	13.462563	0.875192	0.094884	20.087126
Pectinesterase , Lalb_Chr21g0309681	0	0	0	0.023116	0.080037	0.101778	0.058638	0.051914	0.103191	0.112112	0.098608	0.024667
Uncharacterized protein, Lalb_Chr10g0091171	0.000328	0.01492	0.010708	0.802976	0.597247	0.38827	0.153529	0.057743	0.669178	0.345859	0.065227	0.536549
Peptidase M41, Lalb_Chr01g0003551	0	0.032945	0.068012	1.799731	2.162748	0.871706	0.538522	0.272477	1.502302	0.313393	0	0.73342
Xyloglucan:xyloglucosyl transferase, Lalb_Chr13g0300331	0	0	0.346563	6.189156	1.893134	3.755416	0.647641	0.810917	0.387082	0.203737	0.160788	0.073744
K domain-containing protein, Lalb_Chr06g0175271	0.117134	0.048552	0.198151	6.195159	3.556324	2.412897	0.050581	1.694027	0.111009	0.062207	0.037691	5.030925
Transmembrane protein, Lalb_Chr24g0403191	0	0.072015	0.176329	4.424138	2.616083	1.4372	0	0.339594	0.413217	0.13192	0.193514	0.380372
Transaminase, Lalb_Chr13g0296061	0.869625	1.229838	1.23709	25.206848	22.564837	21.844172	1.633516	8.813636	11.593138	3.886989	24.116631	6.267956
Glucan 1,3-beta-glucosidase, Lalb_Chr04g0253201	0	0.044525	0.054524	0.550769	0.990869	0.651	0.189938	0.25455	0.684324	0.930611	0.942672	0.315129
Catechol O-methyltransferase, Lalb_Chr19g0135061	0.654679	0.202769	0.592394	5.232568	12.869541	9.724875	0.283283	0.292334	0.270821	0.043783	0.088251	0.337496
Uncharacterized protein, Lalb_Chr05g0211711	0	0.079456	0.032943	1.064298	0.414373	0.873653	0.292862	0.262275	0.231705	0	0.036663	0.326383
Myb/SANT-like domain-containing protein, Lalb_Chr11g0063491	0.114036	0.006087	0.042445	1.253022	1.23237	0.465819	0.032664	0.032779	0.868504	1.247373	0.701874	0.097434
Proteasome component (PCI) domain-containing , Lalb_Chr21g0318331	0.025396	0.174563	0.095027	1.426563	2.469002	1.034091	1.973427	0.126088	1.866321	1.144772	1.677245	3.118586
NAD(P)-binding domain-containing protein, Lalb_Chr20g0118111	0.075666	0.057458	0.231429	2.663598	0.823097	2.094159	0.709569	2.166591	0.212616	2.697092	0.123223	1.143974
Transmembrane protein TauE, Lalb_Chr25g0288751	0.062862	0	0.007535	0.542385	0.247983	0.201106	0.094607	0.191224	0.131125	0.506899	0.19004	0.071405
Secreted protein, Lalb_Chr14g0373291	0.02176	0.075198	0	0.556139	0.74333	0.193077	0.065769	0.360041	0.160195	0.1174	0.266232	0.26307
Short-chain-enoyl-CoA hydratase, Lalb_Chr13g0298481	0.019612	0.056769	0.069769	0.978709	0.499042	1.090371	0.044728	0.577965	0.408401	0.178686	0.138618	0.114402
Uncharacterized protein, Lalb_Chr09g0330581	0.107102	0	0.438518	1.808358	2.16644	1.952973	0.206775	1.133422	1.232824	1.917773	1.436141	1.03329
ATPase, AAA-type, core, peptidase, Lalb_Chr01g0003541	0.0921	0.065018	0.8957	2.556454	4.902503	2.907276	3.030992	0.527489	3.968569	1.752294	0.078178	1.067936
WAT1-related protein, Lalb_Chr10g0101851	7.485124	3.920983	6.855683	50.792061	82.642014	40.906654	17.47451	44.852352	11.240043	9.986473	7.182915	38.603764
Pistil-specific extensin-like protein, Lalb_Chr16g0392191	0.181057	0.156744	0.411862	2.368095	3.666115	1.074868	0.475124	1.463105	0.710175	0.618353	0.741174	0.758107
Shikimate O-hydroxycinnamoyltransferase, Lalb_Chr15g0084261	0.176103	0	0.024136	0.424246	0.779963	0.619396	0.102734	0.023242	0.061462	0.063882	0.051505	0.088346
Uncharacterized protein, Lalb_Chr05g0212801	0.117344	0.489216	0.346199	1.539161	3.648597	3.375051	0.310504	0.675772	0.612915	0.451933	2.535071	1.167249
Non-specific serine/threonine protein kinase, Lalb_Chr01g0023671	0.222201	0.145498	0.23352	2.074133	1.190491	1.844664	0.322226	0.997209	0.18703	0.196154	0.348004	0.355098
Protein TIC 214 , Lalb_Chr07g0191841	0.155466	0.244956	0.366571	2.065336	2.647717	1.682783	0.344836	0.42311	0.143096	1.871956	2.022509	1.134524
Dirigent protein, Lalb_Chr09g0321231	0.058778	0.269286	0.40209	2.95591	0.997303	2.39395	0.365764	0.437465	0.714782	0.072656	0.128972	0.351098
Uncharacterized protein, Lalb_Chr16g0389781	0.186297	0.156772	0	1.106493	0.455905	1.291471	0.697247	1.129357	0.715583	0.66144	0.180364	1.536183
Gibberellin regulated protein, Lalb_Chr10g0104391	11.92363	9.880052	17.816853	116.497665	91.843346	81.145554	10.408065	36.730804	26.52146	8.61811	9.626109	39.237709
Zinc finger, RanBP2-type, Lalb_Chr16g0391981	0.037465	0.019262	0.069304	0.258794	0.319101	0.299054	0.037095	0.340269	0.425421	0.360387	0.202936	0.188368
Phospholipid-transporting ATPase , Lalb_Chr24g0399971	0.080527	0.158346	0.198689	1.264245	0.784998	0.936132	1.07868	1.235193	0.373155	0.244207	0.341837	0.57546
Transcription factor AP2-EREBP family, Lalb_Chr23g0270971	0.366287	2.680537	1.14856	10.876554	7.933688	9.688693	0.325466	0.456113	1.670283	1.386044	2.37684	0.371707
Protein kinase domain-containing protein, Lalb_Chr03g0039581	0.574453	0.491903	0.636043	5.279814	1.778239	4.097795	1.043854	0.732053	1.250163	1.875538	1.26458	0.655681
Formamidase, Lalb_Chr16g0389191	2.109737	1.094044	0.574869	9.602198	4.012822	10.638451	2.501015	3.225337	3.683405	1.819168	1.313391	4.60885
DUF4408 domain-containing protein, Lalb_Chr20g0117821	0.209183	0.577516	0.701676	3.82975	2.330093	3.310421	1.22237	2.751718	1.747641	0.96944	1.445356	2.826017
ATPase, AFG1, P-loop containing , Lalb_Chr24g0402221	0.679788	0.500916	0.439377	3.879989	2.387557	3.835868	1.200665	0.16703	0.747471	2.077645	4.549607	1.38567
Non-specific serine/threonine protein kinase , Lalb_Chr13g0300711	0.073275	0.013303	0.039087	0.214107	0.347662	0.216391	0.035349	0.119065	0.115754	0.056835	0.031722	0.153142
Uncharacterized protein, Lalb_Chr02g0148801	0.090677	0.114467	0.194294	0.860766	1.185839	0.426658	0.430547	0.274284	0.73911	0.395446	0.253634	1.716684
Uncharacterized protein, Lalb_Chr12g0198201	0.18154	0.2233	1.141722	3.346284	3.522333	2.166442	0.835057	1.227931	0.810932	0.411463	0.574318	2.78099
Protein kinase domain-containing protein, Lalb_Chr06g0175151	0.05702	0.031757	0	0.182999	0.196212	0.163358	0.093034	0.074528	0.143193	0.082322	0.094407	0.142263
Glycosyltransferase , Lalb_Chr20g0110631	0.059205	0.050247	0.222111	0.475804	0.80453	0.623688	1.257887	0.570409	0.920338	0.424109	0.556888	0.15724
Small ribosomal subunit protein uS15c, Lalb_Chr07g0191831	0.110258	0.063181	0.11196	0.875324	0.332684	0.534881	0.021237	0.173553	0.087754	0.469298	0.351452	0.253879
Transcription factor WRKY family, Lalb_Chr24g0393271	1.535124	1.309109	2.065608	12.788081	9.578136	5.151187	3.02665	5.21631	3.056082	1.100785	1.336691	7.002659
Uncharacterized protein, Lalb_Chr08g0234571	0.626524	0.650337	0.757374	3.007127	4.715041	3.40693	1.59965	5.582845	1.450451	1.185663	1.775202	5.237182
Uncharacterized protein, Lalb_Chr21g0317051	0.101033	0.255879	0.418317	2.17134	0.900611	1.207711	0.97645	0.422432	0.3491	0.760362	0.397178	0.522285
Uncharacterized protein, Lalb_Chr03g0034451	0.835117	0.667463	1.464099	8.233032	4.039187	3.666495	0.460447	3.238744	1.051554	0.38619	0.612349	1.826559
Ribosomal protein S5/S7, Lalb_Chr21g0316301	0.148945	0.046544	0.108699	0.677328	0.425472	0.586758	0.440904	0.333835	0.536502	0.499652	0.549267	0.328347
Transcription factor AP2-EREBP family, Lalb_Chr11g0063571	1.142139	1.582782	1.940866	9.713573	4.727282	10.944371	1.050165	2.477524	1.814618	3.339032	3.131346	1.077253
Uncharacterized protein, Lalb_Chr22g0359031	0.025396	0.058122	0.082978	0.310772	0.241318	0.351843	0.387285	0.173045	0.604597	0.376886	0.408816	0.191034
