# Supplementary material for: Transcriptomic Response of White Lupin Roots to Short-Term Sucrose Treatment
Source: Plants (Basel). 2025 Jan 26;14(3):381. doi: 10.3390/plants14030381 (PMC11821248; doi:10.3390/plants14030381)
Supplement: Supplementary file 1 [file plants-14-00381-s001.zip › plants-3441455-supplementary/Table_S2_raw_data_figure3.xlsx]

## Sheet: Sheet1
	LR	LR	LR	LR	S0	S0	S0	S0	S1	S1	S1	S1	S2	S2	S2	S2	S3	S3	S3	S3	S4	S4	S4	S4	S5	S5	S5	S5	S6	S6	S6	S6	S7	S7	S7	S7
Lalb_Chr05g0211541	3.17	5.13	5.09	3.17	4.52	5.25	5.25	4.46	6.25	6.69	6.89	6	6.41	6.55	6.44	6.17	5.91	5.93	6.46	6.13	5.25	5.46	5.46	5.88	5.55	4.64	5.39	5.17	4.91	5.78	5.09	3.81	4.17	4.52	4.25	4.09
Lalb_Chr16g0379251	6.34	7.23	6.6	7.46	5.64	5.61	4.58	5.36	6.07	6.02	4.81	6.88	4.09	4.58	4.09	5.29	4.46	5.29	4.7	5.13	1.58	4.75	4.64	5.88	5.25	5.52	5.46	5.29	6.43	6.95	6.95	6.09	8.12	9.57	8.34	8.01
Lalb_Chr13g0304421	3	3.81	2	2	4.17	4.81	4.46	5.36	6.02	6.79	5.73	6.48	6.6	6.64	5.98	5.43	6.43	6.51	6.38	6.19	6.17	5.36	5.17	5.55	5.21	4.91	4.52	5.13	5.7	5.88	5.09	4.09	5.32	4.39	5.32	5.64
Lalb_Chr16g0384531	9.95	9.49	9.51	9.18	9.1	9.16	9.24	9.39	10.02	9.61	10.06	9.76	10.19	10.16	10.28	9.8	9.88	10.03	10.06	9.76	9.35	9.63	9.57	9.69	9.11	8.93	9.11	9.17	9.34	9.28	9.46	9.37	9.32	8.96	9.3	9.44
Lalb_Chr19g0135591	10.2	9.96	10.42	9.64	8.87	8.32	8.85	9.15	10.26	10.38	10.45	10.29	10.64	10.65	10.75	10.27	10.37	10.49	10.33	10.27	9.58	9.72	9.7	9.86	9.39	9.15	9.02	8.87	9.25	8.79	8.95	8.52	9.27	9.12	9.05	8.78
Lalb_Chr05g0215541	9	9.06	9.14	8.59	8.89	8.87	9.11	9.08	9.98	10.02	10.16	9.76	10.55	10.61	10.56	10.1	10.38	10.46	10.56	10.3	10.12	9.95	9.83	10.05	9.51	9.67	9.39	9.61	8.94	8.99	8.73	9.13	7.95	8.23	7.7	7.87
Lalb_Chr14g0371631	10.17	10.54	10.16	10.22	9.13	9.07	9.1	9.18	9.95	9.76	10	9.77	9.76	10	9.82	9.74	9.5	9.72	9.74	9.57	9.38	9.42	9.58	9.25	9.41	9.12	9.41	9.07	9.69	9.22	9.68	9.19	9.74	9.22	9.55	9.51
Lalb_Chr08g0244311	9.76	9.16	9.61	8.76	7.64	8.12	8.83	8.65	10.39	10.29	10.67	10.19	10.56	11	11.2	10.49	10.3	10.59	10.69	10.28	9.57	9.74	9.72	10.28	8.95	8.41	8.13	8.52	8.48	7.18	7.67	7.39	7.55	7.23	6.66	6.25
Lalb_Chr16g0383971	9.14	9.32	8.94	9.45	10.29	10.51	10.08	9.96	10.07	10.13	9.98	9.95	9.82	9.82	9.65	9.74	9.55	9.87	9.66	9.59	9.91	9.97	9.72	9.74	10.1	10.7	10.61	10.32	10.57	11.37	11.02	10.78	11.05	11.61	11.18	11.18
Lalb_Chr23g0270971	2.81	4.75	5.58	4.17	8.87	9.05	9.12	8.65	10.12	10.65	10.03	9.83	10.06	10	9.91	10.05	9.63	10.27	9.2	9.34	9.18	8.62	8.26	9.61	8.32	9.42	8.2	8.83	8.89	9.03	8.29	8.8	8.3	8.96	7.84	9.12
