# Supplementary material for: Transcriptomic Response of White Lupin Roots to Short-Term Sucrose Treatment
Source: Plants (Basel). 2025 Jan 26;14(3):381. doi: 10.3390/plants14030381 (PMC11821248; doi:10.3390/plants14030381)
Supplement: Supplementary file 1 [file plants-14-00381-s001.zip › plants-3441455-supplementary/Table_S3_raw_data_figure4.csv]

Gene	t20	t40	t80
SOSEKI DIX-like domain-containing protein, Lalb_Chr01g0004581	7.893457243	8.184304512	8.635532432
Uncharacterized protein, Lalb_Chr01g0011871	19.72950011	21.49888908	21.81733524
V-type proton ATPase subunit a, Lalb_Chr01g0004101	21.7741137	19.81445239	20.68371423
DUF3741 domain-containing protein, Lalb_Chr22g0360931	18.49121133	19.67440806	21.21517263
K domain-containing protein, Lalb_Chr09g0320521	20.59796409	19.79540536	21.99251463
Vacuolar protein sorting-associated protein, Lalb_Chr13g0298831	20.93873587	19.64648318	20.32811667
GBF-interacting protein, Lalb_Chr10g0107481	21.32682082	18.71550367	19.47405174
Transcription factor WRKY family, Lalb_Chr18g0048721	23.92871263	23.23466159	24.56824084
Orotidine 5'-phosphate decarboxylase, Lalb_Chr04g0264051	18.77015757	21.17766436	19.74350963
UDP-glucuronate 4-epimerase, Lalb_Chr19g0127311	19.84015536	19.67029984	19.57321338
Small GTPase superfamily, P-loop, Lalb_Chr09g0323971	24.51838482	25.57402819	24.84914427
Dof zinc finger protein, Lalb_Chr08g0240051	9.965049955	10.39002225	10.34506262
DnaJ domain-containing protein, Lalb_Chr10g0107591	10.84269952	8.97131287	10.28943629
Histone acetyltransferase chromatin regulator, Lalb_Chr06g0162921	23.26722195	23.87838084	24.19793537
E3 SUMO protein ligase, Lalb_Chr09g0320801	20.26000288	20.79819877	23.95597472
RING-type E3 ubiquitin transferase (EC 2.3.2.27), Lalb_Chr11g0068041	22.72984411	21.40459568	23.32211376
Major facilitator, sugar transporter, Lalb_Chr02g0144351	20.29458579	21.58852872	23.1069432
Bifunctional inhibitor/plant lipid transfer protein, Lalb_Chr04g0248081	8.415654599	6.386955605	7.667142734
Smr domain-containing protein, Lalb_Chr14g0375461	23.20784553	19.59198618	22.65676962
Leucine-rich repeat domain, L domain-containing , Lalb_Chr04g0253081	16.17265397	19.92820633	20.12979302
Target of Myb protein, Lalb_Chr07g0184041	21.33787293	19.69545191	22.40653884
Ternary complex factor MIP1, leucine-zipper, Lalb_Chr01g0002811	1.554365982	1.534167849	1.791618532
Zinc finger, RanBP2-type, WLM domain-containing, Lalb_Chr15g0081991	21.91173918	19.69376513	22.04094213
Flowering time control protein FCA, Lalb_Chr13g0298581	23.98991226	24.36560869	21.86880291
Uncharacterized protein, Lalb_Chr17g0346011	20.57296301	18.93738278	19.96302376
Plant organelle RNA recognition domain-containing , Lalb_Chr20g0111061	19.52494984	18.62315062	21.78165505
small GTPase superfamily, P-loop, Lalb_Chr23g0266071	23.93856008	15.23021634	21.70800863
F-box domain-containing protein, Lalb_Chr03g0043711	20.56233098	20.58087014	21.62071115
PHD finger domain-containing protein, Lalb_Chr14g0371351	18.56419872	21.08601487	21.51500289
Glucan 1,3-beta-glucosidase, Lalb_Chr04g0253201	4.423052012	3.23767729	4.226906463
Bicarbonate transporter, Lalb_Chr18g0058431	20.33746962	23.10217116	21.40151577
Staygreen protein, Lalb_Chr05g0214731	21.68426342	20.47588776	21.23511623
C2 domain-containing protein, Lalb_Chr17g0347941	19.97509346	20.76464869	19.67722493
Uncharacterized protein, Lalb_Chr04g0252601	9.462096315	9.688326616	9.883867797
Alkaline/neutral invertase (EC 3.2.1.26), Lalb_Chr21g0305861	20.11177769	20.4356259	21.18074677
Lon protease homolog 2, peroxisomal (EC 3.4.21.-), Lalb_Chr05g0220701	21.52823573	23.04287083	21.13896093
Winged helix-turn-helix DNA-binding domain, Lalb_Chr20g0109001	22.05656878	21.53319297	21.1245621
Non-specific polyamine oxidase, Lalb_Chr08g0232141	19.39552457	21.20914994	20.88825747
ATP-dependent DNA helicase (EC 5.6.2.4), Lalb_Chr16g0380641	21.41623134	21.65234605	20.74217874
Transcription factor MYB-HB-like family, Lalb_Chr19g0132831	20.89384848	21.73012424	20.7264998
Uncharacterized protein, Lalb_Chr15g0083681	7.818209437	6.923148389	6.96967977
transcription factor AP2-EREBP family, Lalb_Chr18g0059441	20.39096327	19.53381623	18.65445177
SPOROCYTELESS-like EAR-containing protein, Lalb_Chr25g0286021	20.64927269	20.29331233	20.22464723
proteasome component (PCI) domain-containing, Lalb_Chr21g0318331	4.040505934	3.468451061	4.105769173
Uncharacterized protein, Lalb_Chr05g0215821	7.296982947	8.402582638	9.297839968
Transaminase, Lalb_Chr13g0296061	4.435985255	2.561729265	3.233477136
Ribosomal protein S5/S7, Lalb_Chr21g0316301	2.504205995	1.901646953	2.017502675
Winged helix-turn-helix DNA-binding domain, Lalb_Chr22g0354911	7.776048282	7.501548173	7.083782217
Uncharacterized protein, Lalb_Chr10g0091171	5.604232439	4.343306587	4.480813026
Uncharacterized protein, Lalb_Chr12g0208471	6.609553524	7.324873852	8.30784655
monosaccharide-transporting ATPase, Lalb_Chr03g0027541	9.958477478	9.119022939	10.03204155
Uncharacterized protein, Lalb_Chr22g0359031	2.483552874	2.612023981	2.412277291
Pectinesterase (EC 3.1.1.11), Lalb_Chr21g0309681	5.85142486	5.674743946	5.805011883
Glutamate--tRNA ligase, Lalb_Chr21g0309971	9.459766279	8.529874627	8.257008976
Alpha-glucosidase, Lalb_Chr09g0325191	6.237102354	5.53155913	5.002925218
PPM-type phosphatase domain-containing protein, Lalb_Chr14g0368761	9.309839034	10.99484345	8.780182304
Uncharacterized protein, Lalb_Chr07g0187221	7.885674898	7.07374748	7.178818726
Tyrosine-protein phosphatase domain-containing, Lalb_Chr17g0347251	7.923623656	7.478248252	5.747371964
F-box protein, Lalb_Chr02g0156441	7.82460388	7.031018918	5.760225101
Histidine phosphatase superfamily, Lalb_Chr08g0242651	5.795365086	6.431565143	5.616273426
